# Supplementary material for: Genetic Determinants of Radiosensitivity: Evidence of Radioresistance-Associated SNP Enrichment in Occupational Workers Chronically Exposed to Low-Dose Radiation
Source: Genes (Basel). 2026 Feb 3;17(2):191. doi: 10.3390/genes17020191 (PMC12940297; doi:10.3390/genes17020191)
Supplement: Supplementary file 1 [file genes-17-00191-s001.zip]

Archive with 1 entries (1 files):
- genes-4118374-supplementary.pdf
